# Supplementary material for: Analysis of the Effects of Dietary Pattern on the Oral Microbiome of Elite Endurance Athletes
Source: Nutrients. 2019 Mar 13;11(3):614. doi: 10.3390/nu11030614 (PMC6471070; doi:10.3390/nu11030614)
Supplement: Supplementary file 1 [file nutrients-11-00614-s001.zip]

Archive with 9 entries (8 files):
- Supplementaryfiles/
- Supplementaryfiles/accessionnumbers_oralsamples.xlsx
- Supplementaryfiles/Suppfigure1.jpg
- Supplementaryfiles/Suppfigure2.jpg
- Supplementaryfiles/Suppfigure3.jpg
- Supplementaryfiles/Suppfigure4.jpg
- Supplementaryfiles/Suppfigure5.jpg
- Supplementaryfiles/Suppfigure6.jpg
- Supplementaryfiles/Supplementaryfigures_legends.docx
