# Supplementary material for: Analysis of the Effects of Dietary Pattern on the Oral Microbiome of Elite Endurance Athletes
Source: Nutrients. 2019 Mar 13;11(3):614. doi: 10.3390/nu11030614 (PMC6471070; doi:10.3390/nu11030614)
Supplement: Supplementary file 1 [file nutrients-11-00614-s001.zip › Supplementaryfiles/accessionnumbers_oralsamples.xlsx]

## Sheet: final_receipt_accessionnumbers_
Study	Analysis of the effects of dietary pattern on the oral microbiome of elite endurance athletes
Primary accession number: PRJEB29801					Secondary accession number:ERP112150
Type	Accession	Unique Name	Sample
Experiment	ERX2932973	ena-EXPERIMENT-Faculty of Medicine Diamantina Institute-26-11-2018-03:29:38:137-1	S1
Experiment	ERX2932974	ena-EXPERIMENT-Faculty of Medicine Diamantina Institute-26-11-2018-03:29:38:137-2	S2
Experiment	ERX2932975	ena-EXPERIMENT-Faculty of Medicine Diamantina Institute-26-11-2018-03:29:38:137-3	S3
Experiment	ERX2932976	ena-EXPERIMENT-Faculty of Medicine Diamantina Institute-26-11-2018-03:29:38:137-4	S4
Experiment	ERX2932977	ena-EXPERIMENT-Faculty of Medicine Diamantina Institute-26-11-2018-03:29:38:137-5	S5
Experiment	ERX2932978	ena-EXPERIMENT-Faculty of Medicine Diamantina Institute-26-11-2018-03:29:38:137-6	S6
Experiment	ERX2932979	ena-EXPERIMENT-Faculty of Medicine Diamantina Institute-26-11-2018-03:29:38:137-7	S7
Experiment	ERX2932980	ena-EXPERIMENT-Faculty of Medicine Diamantina Institute-26-11-2018-03:29:38:137-8	S8
Experiment	ERX2932981	ena-EXPERIMENT-Faculty of Medicine Diamantina Institute-26-11-2018-03:29:38:137-9	S9
Experiment	ERX2932982	ena-EXPERIMENT-Faculty of Medicine Diamantina Institute-26-11-2018-03:29:38:137-10	S10
Experiment	ERX2932983	ena-EXPERIMENT-Faculty of Medicine Diamantina Institute-26-11-2018-03:29:38:137-11	S11
Experiment	ERX2932984	ena-EXPERIMENT-Faculty of Medicine Diamantina Institute-26-11-2018-03:29:38:137-12	S12
Experiment	ERX2932985	ena-EXPERIMENT-Faculty of Medicine Diamantina Institute-26-11-2018-03:29:38:137-13	S13
Experiment	ERX2932986	ena-EXPERIMENT-Faculty of Medicine Diamantina Institute-26-11-2018-03:29:38:137-14	S14
Experiment	ERX2932987	ena-EXPERIMENT-Faculty of Medicine Diamantina Institute-26-11-2018-03:29:38:137-15	S15
Experiment	ERX2932988	ena-EXPERIMENT-Faculty of Medicine Diamantina Institute-26-11-2018-03:29:38:137-16	S16
Experiment	ERX2932989	ena-EXPERIMENT-Faculty of Medicine Diamantina Institute-26-11-2018-03:29:38:137-17	S17
Experiment	ERX2932990	ena-EXPERIMENT-Faculty of Medicine Diamantina Institute-26-11-2018-03:29:38:137-18	S18
Experiment	ERX2932991	ena-EXPERIMENT-Faculty of Medicine Diamantina Institute-26-11-2018-03:29:38:137-19	S19
Experiment	ERX2932992	ena-EXPERIMENT-Faculty of Medicine Diamantina Institute-26-11-2018-03:29:38:137-20	S20
Experiment	ERX2932993	ena-EXPERIMENT-Faculty of Medicine Diamantina Institute-26-11-2018-03:29:38:138-21	S21
Experiment	ERX2932994	ena-EXPERIMENT-Faculty of Medicine Diamantina Institute-26-11-2018-03:29:38:138-22	S22
Experiment	ERX2932995	ena-EXPERIMENT-Faculty of Medicine Diamantina Institute-26-11-2018-03:29:38:138-23	S23
Experiment	ERX2932996	ena-EXPERIMENT-Faculty of Medicine Diamantina Institute-26-11-2018-03:29:38:138-24	S24
Experiment	ERX2932997	ena-EXPERIMENT-Faculty of Medicine Diamantina Institute-26-11-2018-03:29:38:138-25	S25
Experiment	ERX2932998	ena-EXPERIMENT-Faculty of Medicine Diamantina Institute-26-11-2018-03:29:38:138-26	S26
Experiment	ERX2932999	ena-EXPERIMENT-Faculty of Medicine Diamantina Institute-26-11-2018-03:29:38:138-27	S27
Experiment	ERX2933000	ena-EXPERIMENT-Faculty of Medicine Diamantina Institute-26-11-2018-03:29:38:138-28	S28
Experiment	ERX2933001	ena-EXPERIMENT-Faculty of Medicine Diamantina Institute-26-11-2018-03:29:38:138-29	S29
Experiment	ERX2933002	ena-EXPERIMENT-Faculty of Medicine Diamantina Institute-26-11-2018-03:29:38:138-30	S30
Experiment	ERX2933003	ena-EXPERIMENT-Faculty of Medicine Diamantina Institute-26-11-2018-03:29:38:138-31	S31
Experiment	ERX2933004	ena-EXPERIMENT-Faculty of Medicine Diamantina Institute-26-11-2018-03:29:38:138-32	S32
Experiment	ERX2933005	ena-EXPERIMENT-Faculty of Medicine Diamantina Institute-26-11-2018-03:29:38:138-33	S33
Experiment	ERX2933006	ena-EXPERIMENT-Faculty of Medicine Diamantina Institute-26-11-2018-03:29:38:138-34	S34
Experiment	ERX2933007	ena-EXPERIMENT-Faculty of Medicine Diamantina Institute-26-11-2018-03:29:38:138-35	S35
Experiment	ERX2933008	ena-EXPERIMENT-Faculty of Medicine Diamantina Institute-26-11-2018-03:29:38:138-36	S36
Experiment	ERX2933009	ena-EXPERIMENT-Faculty of Medicine Diamantina Institute-26-11-2018-03:29:38:138-37	S37
Experiment	ERX2933010	ena-EXPERIMENT-Faculty of Medicine Diamantina Institute-26-11-2018-03:29:38:138-38	S38
Experiment	ERX2933011	ena-EXPERIMENT-Faculty of Medicine Diamantina Institute-26-11-2018-03:29:38:138-39	S39
Experiment	ERX2933012	ena-EXPERIMENT-Faculty of Medicine Diamantina Institute-26-11-2018-03:29:38:138-40	S40
Experiment	ERX2933013	ena-EXPERIMENT-Faculty of Medicine Diamantina Institute-26-11-2018-03:29:38:138-41	S41
Experiment	ERX2933014	ena-EXPERIMENT-Faculty of Medicine Diamantina Institute-26-11-2018-03:29:38:138-42	S42
Experiment	ERX2933015	ena-EXPERIMENT-Faculty of Medicine Diamantina Institute-26-11-2018-03:29:38:138-43	S43
Experiment	ERX2933016	ena-EXPERIMENT-Faculty of Medicine Diamantina Institute-26-11-2018-03:29:38:138-44	S44
Experiment	ERX2933017	ena-EXPERIMENT-Faculty of Medicine Diamantina Institute-26-11-2018-03:29:38:138-45	S45
Experiment	ERX2933018	ena-EXPERIMENT-Faculty of Medicine Diamantina Institute-26-11-2018-03:29:38:138-46	S46
Experiment	ERX2933019	ena-EXPERIMENT-Faculty of Medicine Diamantina Institute-26-11-2018-03:29:38:138-47	S47
Experiment	ERX2933020	ena-EXPERIMENT-Faculty of Medicine Diamantina Institute-26-11-2018-03:29:38:138-48	S48
Experiment	ERX2933021	ena-EXPERIMENT-Faculty of Medicine Diamantina Institute-26-11-2018-03:29:38:138-49	S49
Experiment	ERX2933022	ena-EXPERIMENT-Faculty of Medicine Diamantina Institute-26-11-2018-03:29:38:138-50	S50
Experiment	ERX2933023	ena-EXPERIMENT-Faculty of Medicine Diamantina Institute-26-11-2018-03:29:38:138-51	S51
Experiment	ERX2933024	ena-EXPERIMENT-Faculty of Medicine Diamantina Institute-26-11-2018-03:29:38:139-52	S52
Experiment	ERX2933025	ena-EXPERIMENT-Faculty of Medicine Diamantina Institute-26-11-2018-03:29:38:139-53	S53
Experiment	ERX2933026	ena-EXPERIMENT-Faculty of Medicine Diamantina Institute-26-11-2018-03:29:38:139-54	S54
Experiment	ERX2933027	ena-EXPERIMENT-Faculty of Medicine Diamantina Institute-26-11-2018-03:29:38:139-55	S55
Experiment	ERX2933028	ena-EXPERIMENT-Faculty of Medicine Diamantina Institute-26-11-2018-03:29:38:139-56	S56
Experiment	ERX2933029	ena-EXPERIMENT-Faculty of Medicine Diamantina Institute-26-11-2018-03:29:38:139-57	S57
Experiment	ERX2933030	ena-EXPERIMENT-Faculty of Medicine Diamantina Institute-26-11-2018-03:29:38:139-58	S58
Experiment	ERX2933031	ena-EXPERIMENT-Faculty of Medicine Diamantina Institute-26-11-2018-03:29:38:139-59	S59
Run	ERR2930086	ena-RUN-Faculty of Medicine Diamantina Institute-26-11-2018-03:29:38:137-1	S1
Run	ERR2930087	ena-RUN-Faculty of Medicine Diamantina Institute-26-11-2018-03:29:38:137-2	S2
Run	ERR2930088	ena-RUN-Faculty of Medicine Diamantina Institute-26-11-2018-03:29:38:137-3	S3
Run	ERR2930089	ena-RUN-Faculty of Medicine Diamantina Institute-26-11-2018-03:29:38:137-4	S4
Run	ERR2930090	ena-RUN-Faculty of Medicine Diamantina Institute-26-11-2018-03:29:38:137-5	S5
Run	ERR2930091	ena-RUN-Faculty of Medicine Diamantina Institute-26-11-2018-03:29:38:137-6	S6
Run	ERR2930092	ena-RUN-Faculty of Medicine Diamantina Institute-26-11-2018-03:29:38:137-7	S7
Run	ERR2930093	ena-RUN-Faculty of Medicine Diamantina Institute-26-11-2018-03:29:38:137-8	S8
Run	ERR2930094	ena-RUN-Faculty of Medicine Diamantina Institute-26-11-2018-03:29:38:137-9	S9
Run	ERR2930095	ena-RUN-Faculty of Medicine Diamantina Institute-26-11-2018-03:29:38:137-10	S10
Run	ERR2930096	ena-RUN-Faculty of Medicine Diamantina Institute-26-11-2018-03:29:38:137-11	S11
Run	ERR2930097	ena-RUN-Faculty of Medicine Diamantina Institute-26-11-2018-03:29:38:137-12	S12
Run	ERR2930098	ena-RUN-Faculty of Medicine Diamantina Institute-26-11-2018-03:29:38:137-13	S13
Run	ERR2930099	ena-RUN-Faculty of Medicine Diamantina Institute-26-11-2018-03:29:38:137-14	S14
Run	ERR2930100	ena-RUN-Faculty of Medicine Diamantina Institute-26-11-2018-03:29:38:137-15	S15
Run	ERR2930101	ena-RUN-Faculty of Medicine Diamantina Institute-26-11-2018-03:29:38:137-16	S16
Run	ERR2930102	ena-RUN-Faculty of Medicine Diamantina Institute-26-11-2018-03:29:38:137-17	S17
Run	ERR2930103	ena-RUN-Faculty of Medicine Diamantina Institute-26-11-2018-03:29:38:137-18	S18
Run	ERR2930104	ena-RUN-Faculty of Medicine Diamantina Institute-26-11-2018-03:29:38:137-19	S19
Run	ERR2930105	ena-RUN-Faculty of Medicine Diamantina Institute-26-11-2018-03:29:38:137-20	S20
Run	ERR2930106	ena-RUN-Faculty of Medicine Diamantina Institute-26-11-2018-03:29:38:138-21	S21
Run	ERR2930107	ena-RUN-Faculty of Medicine Diamantina Institute-26-11-2018-03:29:38:138-22	S22
Run	ERR2930108	ena-RUN-Faculty of Medicine Diamantina Institute-26-11-2018-03:29:38:138-23	S23
Run	ERR2930109	ena-RUN-Faculty of Medicine Diamantina Institute-26-11-2018-03:29:38:138-24	S24
Run	ERR2930110	ena-RUN-Faculty of Medicine Diamantina Institute-26-11-2018-03:29:38:138-25	S25
Run	ERR2930111	ena-RUN-Faculty of Medicine Diamantina Institute-26-11-2018-03:29:38:138-26	S26
Run	ERR2930112	ena-RUN-Faculty of Medicine Diamantina Institute-26-11-2018-03:29:38:138-27	S27
Run	ERR2930113	ena-RUN-Faculty of Medicine Diamantina Institute-26-11-2018-03:29:38:138-28	S28
Run	ERR2930114	ena-RUN-Faculty of Medicine Diamantina Institute-26-11-2018-03:29:38:138-29	S29
Run	ERR2930115	ena-RUN-Faculty of Medicine Diamantina Institute-26-11-2018-03:29:38:138-30	S30
Run	ERR2930116	ena-RUN-Faculty of Medicine Diamantina Institute-26-11-2018-03:29:38:138-31	S31
Run	ERR2930117	ena-RUN-Faculty of Medicine Diamantina Institute-26-11-2018-03:29:38:138-32	S32
Run	ERR2930118	ena-RUN-Faculty of Medicine Diamantina Institute-26-11-2018-03:29:38:138-33	S33
Run	ERR2930119	ena-RUN-Faculty of Medicine Diamantina Institute-26-11-2018-03:29:38:138-34	S34
Run	ERR2930120	ena-RUN-Faculty of Medicine Diamantina Institute-26-11-2018-03:29:38:138-35	S35
Run	ERR2930121	ena-RUN-Faculty of Medicine Diamantina Institute-26-11-2018-03:29:38:138-36	S36
Run	ERR2930122	ena-RUN-Faculty of Medicine Diamantina Institute-26-11-2018-03:29:38:138-37	S37
Run	ERR2930123	ena-RUN-Faculty of Medicine Diamantina Institute-26-11-2018-03:29:38:138-38	S38
Run	ERR2930124	ena-RUN-Faculty of Medicine Diamantina Institute-26-11-2018-03:29:38:138-39	S39
Run	ERR2930125	ena-RUN-Faculty of Medicine Diamantina Institute-26-11-2018-03:29:38:138-40	S40
Run	ERR2930126	ena-RUN-Faculty of Medicine Diamantina Institute-26-11-2018-03:29:38:138-41	S41
Run	ERR2930127	ena-RUN-Faculty of Medicine Diamantina Institute-26-11-2018-03:29:38:138-42	S42
Run	ERR2930128	ena-RUN-Faculty of Medicine Diamantina Institute-26-11-2018-03:29:38:138-43	S43
Run	ERR2930129	ena-RUN-Faculty of Medicine Diamantina Institute-26-11-2018-03:29:38:138-44	S44
Run	ERR2930130	ena-RUN-Faculty of Medicine Diamantina Institute-26-11-2018-03:29:38:138-45	S45
Run	ERR2930131	ena-RUN-Faculty of Medicine Diamantina Institute-26-11-2018-03:29:38:138-46	S46
Run	ERR2930132	ena-RUN-Faculty of Medicine Diamantina Institute-26-11-2018-03:29:38:138-47	S47
Run	ERR2930133	ena-RUN-Faculty of Medicine Diamantina Institute-26-11-2018-03:29:38:138-48	S48
Run	ERR2930134	ena-RUN-Faculty of Medicine Diamantina Institute-26-11-2018-03:29:38:138-49	S49
Run	ERR2930135	ena-RUN-Faculty of Medicine Diamantina Institute-26-11-2018-03:29:38:138-50	S50
Run	ERR2930136	ena-RUN-Faculty of Medicine Diamantina Institute-26-11-2018-03:29:38:139-51	S51
Run	ERR2930137	ena-RUN-Faculty of Medicine Diamantina Institute-26-11-2018-03:29:38:139-52	S52
Run	ERR2930138	ena-RUN-Faculty of Medicine Diamantina Institute-26-11-2018-03:29:38:139-53	S53
Run	ERR2930139	ena-RUN-Faculty of Medicine Diamantina Institute-26-11-2018-03:29:38:139-54	S54
Run	ERR2930140	ena-RUN-Faculty of Medicine Diamantina Institute-26-11-2018-03:29:38:139-55	S55
Run	ERR2930141	ena-RUN-Faculty of Medicine Diamantina Institute-26-11-2018-03:29:38:139-56	S56
Run	ERR2930142	ena-RUN-Faculty of Medicine Diamantina Institute-26-11-2018-03:29:38:139-57	S57
Run	ERR2930143	ena-RUN-Faculty of Medicine Diamantina Institute-26-11-2018-03:29:38:139-58	S58
Run	ERR2930144	ena-RUN-Faculty of Medicine Diamantina Institute-26-11-2018-03:29:38:139-59	S59
